# Supplementary material for: Time-Restricted Eating and Sleep, Mood, and Quality of Life in Adults With Overweight or Obesity: A Secondary Analysis of a Randomized Clinical Trial
Source: JAMA Netw Open. 2025 Jun 25;8(6):e2517268. doi: 10.1001/jamanetworkopen.2025.17268 (PMC12199060; doi:10.1001/jamanetworkopen.2025.17268)
Supplement: Supplement 3. — eTable 17. GGIR Configuration for Accelerometry Data Processing [file jamanetwopen-e2517268-s003.xlsx]

## Sheet: eAppendix1
Clavero-Jimeno A, Dote-Montero M, Migueles JH, et al. Time-restricted eating and sleep, mood, and quality of life in adults with overweight or obesity: a secondary analysis of a randomized clinical trial. JAMA Netw Open. 2025;8(6):e2517268. doi:10.1001/jamanetworkopen.2025.17268
config_file_in_outputdir,blinded for review,not applicable
datadir,blinded for review,not applicable
do.report,5,not applicable
f0,1,not applicable
f1,300,not applicable
mode,5,not applicable
outputdir,blinded for review,not applicable
studyname,EXTREMEacc,not applicable
GGIRread_version,1.0.1,not applicable
GGIRversion,3.1.6,not applicable
R_version,R version 4.4.0 (2024-04-24 ucrt),not applicable
qwindow,"c(0,6,12,18,24)",params_247
qlevels,c(),params_247
qwindow_dateformat,%d-%m-%Y,params_247
ilevels,c(),params_247
IVIS_windowsize_minutes,60,params_247
IVIS_epochsize_seconds,c(),params_247
IVIS.activity.metric,2,params_247
IVIS_acc_threshold,30,params_247
qM5L5,c(),params_247
MX.ig.min.dur,10,params_247
M5L5res,10,params_247
winhr,"c(5,10)",params_247
iglevels,"c(0,25,50,75,100,125,150,175,200,225,250,275,300,325,350,375,400,425,450,475,500,525,550,575,600,625,650,675,700,725,750,775,800,825,850,875,900,925,950,975,1000,1025,1050,1075,1100,1125,1150,1175,1200,1225,1250,1275,1300,1325,1350,1375,1400,1425,1450,1475,1500,1525,1550,1575,1600,1625,1650,1675,1700,1725,1750,1775,1800,1825,1850,1875,1900,1925,1950,1975,2000,2025,2050,2075,2100,2125,21…
LUXthresholds,"c(0,100,500,1000,3000,5000,10000)",params_247
LUX_cal_constant,c(),params_247
LUX_cal_exponent,c(),params_247
LUX_day_segments,c(),params_247
L5M5window,"c(0,24)",params_247
cosinor,TRUE,params_247
part6CR,FALSE,params_247
part6HCA,FALSE,params_247
part6Window,"c(start,end)",params_247
external_ilevels,"c(0,54,70,140,180,250,Inf)",params_247
includedaycrit,16,params_cleaning
ndayswindow,7,params_cleaning
strategy,1,params_cleaning
data_masking_strategy,1,params_cleaning
maxdur,0,params_cleaning
hrs.del.start,0,params_cleaning
hrs.del.end,0,params_cleaning
includedaycrit.part5,0.666666667,params_cleaning
excludefirstlast.part5,FALSE,params_cleaning
TimeSegments2ZeroFile,c(),params_cleaning
do.imp,TRUE,params_cleaning
data_cleaning_file,c(),params_cleaning
minimum_MM_length.part5,23,params_cleaning
excludefirstlast,FALSE,params_cleaning
includenightcrit,16,params_cleaning
excludefirst.part4,FALSE,params_cleaning
excludelast.part4,FALSE,params_cleaning
max_calendar_days,0,params_cleaning
nonWearEdgeCorrection,TRUE,params_cleaning
nonwear_approach,2013,params_cleaning
segmentWEARcrit.part5,0.5,params_cleaning
segmentDAYSPTcrit.part5,"c(0.5,0)",params_cleaning
study_dates_file,c(),params_cleaning
study_dates_dateformat,%d-%m-%Y,params_cleaning
overwrite,TRUE,params_general
acc.metric,ENMO,params_general
maxNcores,c(),params_general
print.filename,TRUE,params_general
do.parallel,TRUE,params_general
windowsizes,"c(5,900,3600)",params_general
desiredtz,Europe/Madrid,params_general
configtz,Europe/Madrid,params_general
idloc,2,params_general
dayborder,0,params_general
part5_agg2_60seconds,FALSE,params_general
sensor.location,wrist,params_general
expand_tail_max_hours,c(),params_general
recordingEndSleepHour,c(),params_general
dataFormat,raw,params_general
maxRecordingInterval,c(),params_general
do.anglex,FALSE,params_metrics
do.angley,FALSE,params_metrics
do.anglez,TRUE,params_metrics
do.zcx,FALSE,params_metrics
do.zcy,FALSE,params_metrics
do.zcz,FALSE,params_metrics
do.enmo,TRUE,params_metrics
do.lfenmo,FALSE,params_metrics
do.en,FALSE,params_metrics
do.mad,FALSE,params_metrics
do.enmoa,FALSE,params_metrics
do.roll_med_acc_x,FALSE,params_metrics
do.roll_med_acc_y,FALSE,params_metrics
do.roll_med_acc_z,FALSE,params_metrics
do.dev_roll_med_acc_x,FALSE,params_metrics
do.dev_roll_med_acc_y,FALSE,params_metrics
do.dev_roll_med_acc_z,FALSE,params_metrics
do.bfen,FALSE,params_metrics
do.hfen,FALSE,params_metrics
do.hfenplus,FALSE,params_metrics
do.lfen,FALSE,params_metrics
do.lfx,FALSE,params_metrics
do.lfy,FALSE,params_metrics
do.lfz,FALSE,params_metrics
do.hfx,FALSE,params_metrics
do.hfy,FALSE,params_metrics
do.hfz,FALSE,params_metrics
do.bfx,FALSE,params_metrics
do.bfy,FALSE,params_metrics
do.bfz,FALSE,params_metrics
do.brondcounts,FALSE,params_metrics
do.neishabouricounts,FALSE,params_metrics
hb,15,params_metrics
lb,0.2,params_metrics
n,4,params_metrics
zc.lb,0.25,params_metrics
zc.hb,3,params_metrics
zc.sb,0.01,params_metrics
zc.order,2,params_metrics
zc.scale,1,params_metrics
actilife_LFE,FALSE,params_metrics
epochvalues2csv,FALSE,params_output
save_ms5rawlevels,FALSE,params_output
save_ms5raw_format,RData,params_output
save_ms5raw_without_invalid,FALSE,params_output
storefolderstructure,FALSE,params_output
timewindow,"c(MM,WW,OO)",params_output
viewingwindow,1,params_output
dofirstpage,TRUE,params_output
visualreport,FALSE,params_output
week_weekend_aggregate.part5,FALSE,params_output
do.part3.pdf,TRUE,params_output
outliers.only,FALSE,params_output
criterror,3,params_output
do.visual,TRUE,params_output
do.sibreport,FALSE,params_output
do.part2.pdf,TRUE,params_output
sep_reports,",",params_output
sep_config,",",params_output
visualreport_without_invalid,FALSE,params_output
mvpathreshold,100,params_phyact
boutcriter,0.8,params_phyact
mvpadur,"c(1,5,10)",params_phyact
boutcriter.in,0.9,params_phyact
boutcriter.lig,0.8,params_phyact
boutcriter.mvpa,0.8,params_phyact
threshold.lig,30,params_phyact
threshold.mod,100,params_phyact
threshold.vig,430,params_phyact
boutdur.mvpa,"c(1,5,10)",params_phyact
boutdur.in,"c(30,60)",params_phyact
boutdur.lig,"c(10,30)",params_phyact
frag.metrics,c(),params_phyact
part6_threshold_combi,30_100_430,params_phyact
chunksize,1,params_rawdata
spherecrit,0.3,params_rawdata
minloadcrit,72,params_rawdata
printsummary,FALSE,params_rawdata
do.cal,TRUE,params_rawdata
backup.cal.coef,retrieve,params_rawdata
dynrange,c(),params_rawdata
minimumFileSizeMB,2,params_rawdata
rmc.dec,.,params_rawdata
rmc.firstrow.acc,c(),params_rawdata
rmc.firstrow.header,c(),params_rawdata
rmc.header.length,c(),params_rawdata
rmc.col.acc,"c(1,2,3)",params_rawdata
rmc.col.temp,c(),params_rawdata
rmc.col.time,c(),params_rawdata
rmc.unit.acc,g,params_rawdata
rmc.unit.temp,C,params_rawdata
rmc.unit.time,POSIX,params_rawdata
rmc.format.time,%Y-%m-%d %H:%M:%OS,params_rawdata
rmc.bitrate,c(),params_rawdata
rmc.dynamic_range,c(),params_rawdata
rmc.unsignedbit,TRUE,params_rawdata
rmc.origin,01/01/1970,params_rawdata
rmc.desiredtz,c(),params_rawdata
rmc.configtz,c(),params_rawdata
rmc.sf,c(),params_rawdata
rmc.headername.sf,c(),params_rawdata
rmc.headername.sn,c(),params_rawdata
rmc.headername.recordingid,c(),params_rawdata
rmc.header.structure,c(),params_rawdata
rmc.check4timegaps,FALSE,params_rawdata
rmc.noise,13,params_rawdata
rmc.col.wear,c(),params_rawdata
rmc.doresample,FALSE,params_rawdata
interpolationType,1,params_rawdata
imputeTimegaps,TRUE,params_rawdata
frequency_tol,0.1,params_rawdata
rmc.scalefactor.acc,1,params_rawdata
anglethreshold,5,params_sleep
timethreshold,5,params_sleep
ignorenonwear,TRUE,params_sleep
constrain2range,TRUE,params_sleep
HASPT.algo,HDCZA,params_sleep
HASIB.algo,vanHees2015,params_sleep
Sadeh_axis,,params_sleep
longitudinal_axis,c(),params_sleep
HASPT.ignore.invalid,FALSE,params_sleep
loglocation,blinded for review,params_sleep
colid,1,params_sleep
coln1,2,params_sleep
nnights,15,params_sleep
relyonguider,FALSE,params_sleep
def.noc.sleep,1,params_sleep
sleeplogsep,c(),params_sleep
sleepwindowType,SPT,params_sleep
possible_nap_window,"c(14,18)",params_sleep
possible_nap_dur,"c(15,240)",params_sleep
